# Supplementary material for: Analysis of single‐cell RNAseq identifies transitional states of T cells associated with hepatocellular carcinoma
Source: Clin Transl Med. 2020 Jul 13;10(3):e133. doi: 10.1002/ctm2.133 (PMC7418813; doi:10.1002/ctm2.133)
Supplement: Supplementary file 1 — Supporting Information [file CTM2-10-e133-s001.xlsx]

## Sheet: Sheet1
Enzyme		Cell cycle		CD markers		Cell type marker			Chemokine	Chemokine receptor		Immune checkpoint		Immunoglobulin		Interleukin		NK cell receptor		Miscellaneous		Transporter
ADA		AURKB		CD1A		ALAS2	RBC		CCL1	CCR1		C10orf54		IGHA1		IL12A		KIR2DL1		AIM2		ANXA5
AOC3		CCND2		CD1B		AZU1	Granulocyte		CCL13	CCR10		CTLA4		IGHD		IL12RB1		KLRB1		BIN2		AQP9
ARL4C		HMMR		CD22		BPI	Granulocyte		CCL17	CCR2		HAVCR2		IGHE		IL12RB2		KLRC1		BLNK		ATF6B
APOBEC3G		KIAA0101		CD34		CD14	Monocyte		CCL19	CCR3		PDCD1		IGHG1		IL13		KLRC3		CASP5		BACH2
ARG1		MCM2		THBD		CD1C	Dendritic		CCL2	CCR4				IGHG1		IL15		KLRC4		CBLB		BCL11B
ARL4C		MCM4		CD37		CD2	Pan T		CCL20	CCR5		Immune receptor		IGHG2		IL15RA		KLRF1		CNTNAP3		BCL6
BIRC3		PCNA		LAMP1		CD2	Pan T		CCL22	CCR7		FCER1A		IGHG3		IL17A		KLRG1		DOCK8		BTG1
BLK		TOP2A		CD48		CD3D	Pan T		CCL3	CCR8		FCER1G		IGHG4		IL17F		KLRK1		DUSP2		CNOT2
CHI3L1		TXK		CD247		CD3E	Pan T		CCL4	CCR9		ICOS		IGHM		IL18				DUSP4		EBF1
CHI3L2		TYMS		PTPRC		CD3G	T subset		CCL5	CXCR1		LILRB4		IGHM		IL18R1		Nuclear receptor		FAM129C		EOMES
CTSD		UBE2C		SELPLG		CD4	T subset		CX3CR1	CXCR2		PTGDR2		IGKC		IL18RAP		RORA		FCN1		FOSL1
CTSG				CD63		CD69	Activated		CXCL1	CXCR3		TIGIT		IGLC3		IL1B		RORC		FN1		FOXO1
F13A1		Stress response		CD7		CD74	Antigen presenting		CXCL10	CXCR4		TRAT1		JCHAIN		IL1R2				FYB		FOXP1
F5		DUSP1		CD44		CD79A	B		CXCL11	CXCR5		ZAP70		VPREB3		IL1RL1		Toll like receptor		GAB2		IKZF1
FAM65B		EGR1		CD6		CD79B	B		CXCL13	CXCR6						IL1RN		TLR2		IFITM2		IKZF2
FTH1		EGR3		BTLA		CD8A	T subset		CXCL16			MHC				IL2		TLR7		IFITM3		IRF4
GIMAP2		FOSB		CD160		CD8B	T subset		CXCL2			HLA-A				IL21		TLR8		IGBP1		IRF8
GIMAP5		IER3		CD70		CEACAM8	Granulocyte		CXCL3			HLA-DMA				IL22		TLR9		KCNE3		MITF
GNAI2		JUN		FAS		CLC	Basophil; eosinophil		CXCL5			HLA-DPA1				IL23R				KDELR1		PAX5
LAP3		JUNB		FUT4		CPA3	Mast		CXCL8			HLA-DQB1				IL25		G-protein coupled receptor		LAIR2		POU2AF1
LIPA				CD24		CST7	Cytotoxic T; NK		CXCL9			HLA-DRA				IL2RA		ADGRE1		LAT		PRDM1
PASK		Apoptosis regulator		NCR3		CTSW	Cytotoxic T; NK									IL2RB		ADGRG3		LAT2		PRDM1
PDIA4		APOE		NT5E		DEFA3	Granulocyte		Cytokine	Cytokine receptor		Growth factor				IL3		CMKLR1		LRRC32		RUNX3
PSEN1		BAX		DPP4		DEFA4	Granulocyte		CMTM2	IFNGR1		TGFB1				IL31				LY86		SLC25A37
QPCT		BCL2		CD9		ELANE	Neutrophil		CSF2	TNFRSF13C		TGFB3				IL32				LYN		SLC7A7
		BCL2A1		CD72		EPX	Eosinophil		CSF3	TNFRSF17		VEGFA				IL33				MGST1		STAT1
Cell adhesion				CD52		FCGR3A	Monocyte		FASLG	TNFRSF25						IL3RA				MMP12		STAT3
CLEC10A		Proliferation marker		CD5		FOXP3	T subset		IFNA1	TNFRSF4		Complement protein				IL4				MMP9		STAT4
CLEC4D		MKI67		CD27		LAG3	Exhausted T		IFNG	TNFRSF8		C1QA				IL4R				NINJ2		STAT5A
CLEC4E		MYC		CD274		LAMP3	Dendritic		LIF			C1QB				IL5				PDIA6		STAT6
ICAM1				CD28		LCK	T subset		LTA							IL6				PIK3AP1		TBX21
LGALS1		Integrin		CD38		LEF1	T subset		LTB							IL7R				PIK3IP1		TCF4
LGALS3		ITGA4		CD40		MS4A1	B		NAMPT							IL9				PMCH		TCF7
LGALS9		ITGAE		ENTPD1		MZB1	Plasma		SPP1											PTTG2		XBP1
TGFBI		ITGAM		NRP1		NKG7	T subset; NK		TNF											RGS1		YBX3
THBS1		ITGAX		CD163		PI3	Granuolocyte		TNFSF10											RPN2		ZBED2
		ITGB2		CD200		S100A9	Monocyte		TNFSF13											S100A10		ZBTB16
				CD244		SELL	T subset		TNFSF13B											S100A12		ZNF683
		Effector molecule		CD209		TCL1A	B		TNFSF14											SNCA
		GNLY		CD300A		TPSAB1	Mast		TNFSF8											TIAF1
		GZMA		CD36		TRAC	Alpha beta T													TMEM97
		GZMB		B3GAT1		TRBC2	Alpha beta T													TSPAN32
		GZMH		CD80		TRDC	Gamma delta T													VMO1
		GZMK		CR2																VNN2
		PRF1		FCER2																VPS28
				FLT3																VSIG4
				KIT
				MME
				NCAM1
				TREM1
				CD33
				CD86
